# Supplementary material for: OsIAA19, an Aux/IAA Family Gene, Involved in the Regulation of Seed-Specific Traits in Rice
Source: Plants (Basel). 2024 Dec 18;13(24):3538. doi: 10.3390/plants13243538 (PMC11678818; doi:10.3390/plants13243538)
Supplement: Supplementary file 1 [file plants-13-03538-s001.zip]

Archive with 1 entries (1 files):
- plants-3338593-supplementary.pdf
